# Supplementary material for: Volatile Metabolomic Composition of Vitex Species: Chemodiversity Insights and Acaricidal Activity
Source: Front Plant Sci. 2017 Nov 14;8:1931. doi: 10.3389/fpls.2017.01931 (PMC5694497; doi:10.3389/fpls.2017.01931)
Supplement: TABLE S1 — Major components (%) determined in essential oil extracts from 17 Vitex species. [file Table_1.xls]

## Sheet: Compound content
Compounds	V. agnus-castus	V. negundo	V. megapotamica	V. capitata	V. quinata	V. rufescens	V. gardneriana	V. rehmannii	V. obovata ssp. obovata	V. obovata ssp. wilmsii	V. zeyheri	V. rivularis	V. pooara	V. ferruginea ssp. amboniensis	V. pseudo-negundo	V. simplicifolia	V. diversifolia
(E)-4,8-Dimethyl-1,3,7-nonatriene					0.1
(E)-Nerolidol					0.3											0.28
(Z)-Nerolidol		0.19
(E)-β-Damascenone			0.3	0		0	0.3	0.25	0.12	0	0.29		0
(E)-β-Ocimene	1.1	0.05			1.4									1.6		0.16
(Z)-3-Hexenyl acetate								0.09	0.24	0	0.06		0.12
(Z)-β-Farnesene	1.3														5.2
(Z)-β-Ocimene														0.4
1,11-Oxidocalamenene								0	1.39	0	0		0
1,8-Cineole	17.6							0.26	11.69	7.18	15.2		0				0.1
13-Epi-Dolabradiene	1.8
14-Hydroxy-9-epi-(E)-caryophyllene			0	0		0.1	0
1-epi-Cubenol			0.8	0.6		0	1.2	0.79	0.87	1.03	0.45		0
1-epi-α-Muurolol			1.8	1.4		0	0
1-Octen-3-ol								0.09	0.17	0.54	0.34	2.2	0	0.1
1-Octen-3-yl acetate												0.2
3,7-Guaiadiene								0.02	0.11	0	0		0
4,5,9,10-Dehydroisolongifolene			0	0		0	0.7
6,9-Guaiadiene			0.8	0.3		0.3	19.3	0	1.56	0	0		0
7-epi-α-Selinene			0	0		0.1	0
9-Aristolen-1α-ol								0.34	0	0	0		0
9-Epi-(E)-caryophyllene			0	0		0.1	0
Abieta-7,13-diene		1.09
Allo-aromadendrene			2.3	1,90		6.9	0.5	1.6	0	0	0		0.5	0.7	2.9		0.2
Amorpha-4,9-dien-2-ol			0	0.1		0	0
AR-Curcumene												9.1					0.3
Aromadendrene			0.2	0.3		0.3	0	1.37	0	0	3.05		0
Bis-1,1-dimethyl-methylphenol		7.48
Bicyclogermacrene					3.9			0.06	0	0	0		0	1.7	9.5
Borneol		0.06
Bornyl acetate		0.34
Cadalene			0.2	0		0	0.8
Calamenene oxide								0	0.94	0	0		0
Camphene		0.06			3.7			0	0.05	0.31	0.23		0			0.1
Camphor		0.34
Carvacrol								0	0	0	0.66		0
Carvone								0	0	0.12	0.06		1.49				0.4
Caryophylladienol I								1.09	0	0.46	0.37
Caryophylladienol II								5.22	3.79	3.27	2.82		0
Caryophyllene oxide		1.55	2.4	1.2	0.3	1.3	18.6	7.93	5.94	4.61	2.36	0.9	7.45	0.6		0.89	3.2
Caryophyllenol I								1.59	0.16	1.11	1.23		0.29
Caryophyllenol II								1.77	0.92	1.17	3.62		0
cis-α-Bergamotene												1.1
cis-Calamenene								1.62	2.06	1.3	0		1.52	0.2
cis-Carveol								0	0	0	0		0.26
cis-Lanceol					0.3
cis-Linalool oxide		0.64	0.1	0		0	0	0	0.03	0	0.42		0.08
cis-Muurola-4(14),5-diene			0.2	0.1		0	0
cis-p-Menth-2-en-1-ol	0.5							0	0.4	0	0		0
cis-p-Mentha-1(7),8-dien-2-ol								0	0.01	0.09	0		0.07
cis-p-Mentha-2,8-dien-1-ol								0	0	0	0		0.32				0.3
cis-Piperitol									0.19				0.16
cis-Sabinene hydrate		0.27
Citronellal		0.27
Citronellol		0.29
Citronellyl acetate															0.6
Cryptone								0	0	0	0		10.05
Cubebol			0	0		0	0.8
Cubenol			0	0		0	2.2		0.25	0.31
Cuminaldehyde								0	0	0	0		3.33
n-Decanal		0.29
Decane									0.02	0.02
Drimenene								0.51	0	0.18	0		0
Elemol		0.85
epi-α-Bisabolol															1.1
epi-α-Cadinol			0	0	0.9	1.4	0
Epizonarene																0.15
Eremophilene								0	0	0	0		1.27
Eudesm-7(11)-en-4-ol			0.1	0.1		0	0
Eudesma-4(15),7-dien-1β-ol			0	0.1		0	0	0.21	0.48	0.54	0		0
Fenchyl alcohol										0.91	0.99
Geraniol		0.49			-
Geranyl acetate														0.1
Germacra-4(15),5,10(14)-trien-1-ol			0.5	0		0.4	0	0	2.2	0	0		0
Germacrene B			0.6	0.9		0	0					1.4		0.9	0.4	0.24
Germacrene D		0.99	0	0	3.2	9.3	2.5	0	0.35	0	0	12.6	0	34.9	0.7	6.52
Germacrene D-4-ol					1.8
Gleenol								0	0.26	0.17	0		0
Globulol	1.2	17.27						3.76	1.18	0	5.46		0	0.5	0.7
Guaiol			0	0		0.3	0
Heptanal								0	0.03	0	0.4		0.02
Hexahydrofarnesyl acetone			0	0.1		0	0
4-Hydroxycryptone								0	0	0	0		1.67
Hotrienol								3.39	0	0	0		0
Humulene epoxide I								0	0	0	0		0.18
Humulene epoxide II								1.26	0.91	0	0		9.45	0.3
Intermedeol			0	0		0.2	0
Isodaucene	8.9
Isoitalicene												0.3
Isospathulenol								0.65	0	0	0		0
L-Calamenene			0	0		0	13.9
Ledol	1.4		0.2	0.1		15.7	0	0.25	0	0.9	0.34		0.88
Limonen-4-ol								0	0.05	0.03	0.11		0
Limonene			0.1	0	1.7	0.1	0	0	0.46	1.56	0.26		19.35	6.3	12.2	0.91	74.2
Linalool	0	0.97	1.1	0.2		0	0	2.24	2.73	0.36	5.24	2.6	1.21	1.4	0.4	4.7	0.3
Lynalyl acetate		0.1
Mint sulfide			0.1	0.2		0.1	0
Mustakone			0.1	0		0	0
Myrcene	2.1	0.69						0	0.06	0	0		0.59	1.5	1.7	53.5	0.9
Myrtanol									0.04
Myrtenal			0	0		0	0.2	0.06	0.19	0.3	0.14
Myrtenol								0.13	0.23	0.76	0.44		0
Nerol	0.1
Nonanal		0.52
Nor-copaonone								0	0	0	0		0.79
Palustrol	0.3		0	0		3	0	0.42	0	0	0.38		0
p-Cymen-8-ol								0	0	0	0		0.5
p-Cymene		2.46						0.05	2.66	2.32	3.29		2.26	0.4	0.4		0.1
p-Methylacetophenone								0	0	0	0		0.18
Phytol			0.2	1.3	0.6	0	0	2.41	0.06	0.38	0.11	4.1	0.3				0.2
Pinocarvone			0	0		0	0.1	0.06	0.32	1.52	1.39		0
Pseudolimonene								0	0	0	0		3.66
Rosifoliol								2.34	1.89	0	1.52		0
Sabinene		11.19			1.3			0	0	0	0		0.45	0.2	3.1	0.35	0.2
Selin-11-en-4α-ol			0	0.1		0	0	0.81	0	0	0.58		0
Spathulenol	0	1.26	0.8	0.1	0.2	1	0	8.06	2.19		1.91		0		0.6
T-Cadinol		0.24						1.64	1.56	1.39	0.84	0.6	0	0.8
Terpinen-4-yl acetate		0.21
Terpinen-4-ol	5.2	13.25	0	0		0	0.2	0	4.63	0	0.3		0.28	0.2		0.18	0.2
Terpinolene		0.52						0	0.02	0.04		0	0	0.1	0.3	0.12
Thuja-2,4(10)-diene								0	0	0.03	0		0	1
T-Muurolol								1.11	1.29	1.5	0.71	1.1	0	1.1
Torreyol								1.15	0.79	0.68	0		0
trans-α-Bergamotene		0.14										2.6			1.4
trans-Cadina-1(6),4-diene			2.1	1.3		0	0
trans-Cadina-1,4-diene			0.5	0.3		0.1	3.1
trans-Carveol								0	0.05	0.16	0.09		0.98
trans-Limonene oxide								0	0	0	0		0.38				0.1
trans-Linalool oxide		0.05	0.1	0		0	0	0.03	0.18	0	0.58		0.09
trans-Muurola-3,5-diene			0.3	0		0	1.8
trans-Muurola-4(14),5-diene			0	0		0	1
trans-Pinocarveol									1.17	2.47	4.05		0
trans-p-Menth-2-en-1-ol	0							0.02	0.3	0.05	0.08		0.28
trans-p-Mentha-2,8-dien-1-ol								0	0	3.64	0		0.54				0.3
trans Sabinene hydrate		0.22
trans-β-Guaiene			0.1	0.1		0	0
Umbellulone								0	0	0	0.11		0
Undecane								0	0.01	0	0		0
Valencene								0	0.12	0.45	0	0.9	0
Verbenone		0.11
Viridiflorene		0.14	5.8	5.2		6.6	0							0,80
Viridiflorol		1.1	0	0		1.5	0	1.58	0.38	0	1.52		0.34		1.1
Z-Calamenene												0.7
α-Bergamotene	0.5
(Z)-α-Bergamotol		0.17
α-Bisabolol	0.5	0.11
α-Bourbonene								0	0	0.28	0		0
α-Cadinene	0.6		0.4	0.3		0.3	0					0.6
α-Cadinol	0.2	0.35	1.6	1.1		2	3.8	2.85	3.27	3.57	0	2.1	0	1.5	0.9
α-Calacorene			0.5	0.4		0	1.2	0.11		1.7
α-Campholene aldehyde													0.03
α-Caryophyllene		0.53	8.5	15.7	3	7.3	0.9	0.38	0.21	0.27	0	2.6	0	1.9		7.7	2.8
α-Copaene		0.06	10.8	11.7	-	0.3	3.2	0	7.39	11.79	0.3	6.4	0	0.8		1.21	1.2
α-Cubebene		0.11	1.9	1.8		0	1		0.06	0	0	0.3	0	0.3		0.24	0.1
α-Eudesmol																	0.3
α-Guaiene		1.15	0.3	0.2		0	0.1
α-Gurjunene	0.8	0.22	0.1	0.1		1.6	0								1.1
α-Muurolene			0	0		0	1.9	2.55	1.36	1.69	0	1.4	0	1
α-Muurolol	2.9		0	0		0.2	1.8					0.6
α-Phellandrene	0.8	0.04			0.4									1.1	0.9	0.1
α-Pinene	2.3	0.31	0.3	0		0	0	0.02	2.22	0.02	2.53		1.69	0.9	35.9	5,13	1.5
α-Terpinene		0.59								0.05				0.1
α-Terpineol	7.4	0.96	0.2	0.1	-	0	0.1	0	0	0	3.43	0.3	0	0.1		0.2	0.4
α-Terpinyl acetate	8.3	0.3
α-Thujene		0.29			2.1									0.1		0.17	-
α-Ylangene		0.11	0.1	0.1		0	0	0.26	0.38	0.57		0.4	0.02	0.2
β-Bisabolene		0.07	0	0		0	0.4
β-Bisabolol		0.07
β-Bourbonene		0.28	1.3	0		0.6	0.6	0.14	0.3	3.34	0	0.6	0.44	0.3		0.31
β-Calacorene			0	0		0	0.5
β-Caryophyllene	9.4	13.65	16.2	19.7	26.4	21	2.7	3.82	0	3.64	0	7.3	0	4	4.7	3.47	1.9
β-Copaene			0	0		0.8	0.5	0.59	0	0.66	0		0			0.13
β-Cubebene					0.4			0	0.83	0	0	0.2	0	0.3		0.26
β-Cyclogeraniolene								0	0.02	0	0		0
β-Elemene		0.09	2.7	2.2	0.7	5.8	1.9					0.5	0.28	0.8
β-Eudesmol		0.23													0.9		0.5
β-Farnesene	13.6											2.4
β-Myrcene					0.3
β-Nerolidol	0											0.9
β-Phellandrene		1.28						0	0	0	0		1.25	10.3		1.38	0.5
β-Pinene	5.6		0.4	0	30.1	0	0	0	1.57	3.01	0.23		0.16	0.1			1.1
β-Pinene oxide																0.75
β-Selinene		0.14	0.9	0.5	1.1	2.2	0.7	0	0	0	1.47	0.8	14.41	0.5	0.6
β-Sesquiphellandrene	0														1.2
β-Terpinene								0	0.04	0.07	0.02		0
β-Ylangene								0.42	0.88	0	0		0
γ-Cadinene	0	0.15	1.1	0.7	0.3	1.4	1	1.58	1.71	2.28	0	1.4	0.03	1.3		0.06
γ-Curcumene												7.8					-
γ-Elemene		0.08	5.6	6.7		0	0					0.4
γ-Eudesmol		0.11
γ-Gurjunene			0	0		0.6	0	0	0.37	0	0		0
γ-Muurolene			13.5	9.5		0.7	0.4	3.19	4.9	5.08	0	3.2	0.42	2		0.15
γ-Terpinene	1.6	1.62												0.1		0.07	-
δ-Amorphene																0.13
δ-Cadinene			7.3	7.1		2	0	0.67	0	0.43	0.25	5.7	0	3.2		0.33
δ-3-Carene		0.08			0.3			0	0	0.03	0		0.08	0.3
δ-Elemene			1	0.7		1.8	0.5					0.4		3.1	0.4	0.19
δ-Selinene												0.8		1.2
δ-Terpineol	2							0.12	0.6	0.32	2.63		0
TOTAL	98	88.84	96.5	92.7	84.8	97.4	90.4	72.93	83.81	80.66	72.86	87.5	90.1	90.5	88.9	84.95	91.3

## Sheet: References
Plant species	Reference
Vitex agnus-castus	Stojkovic, D., Sokovic, M., Glamoclija, J., Dzamic, A., A. Ciric, A., Ristic, M., Grubišic, D. (2011). Chemical composition and antimicrobial activity of Vitex agnus-castus L. fruits and leaves essential oils, Food Chem., 128, 1017–1022. doi: 10.1016/j.foodchem.2011.04.007
Vitex capitata	The present work
Vitex diversifolia	Nerbie, R.H.C., Yameogo, R.T., Belanger, A., Sib. F.S. (2005). Chemical composition of essential oils of Vitex diversifolia Bak. from Burkina Faso, J. Essen. Oil Res. 17, 276-277. doi:10.1080/10412905.2005.9698901
Vitex ferruginea spp. amboniensis	Cabral C., Gonçalves, M.J., Cavaleiro, C., Salgueiro, L., Antunes, T., Sevinate-Pinto, I. et al. (2008). Vitex ferruginea Schumach. Et. Thonn. subsp. amboniensis (Gürke) Verdc.: glandular trichomes micromorphology, composition and antifungal activity of the essential oils. J. Essen. Oil Res. 20, 86-90. doi: 10.1080/10412905.2008.9699430
Vitex gardneriana	The present work
Vitex megapotamica	The present work
Vitex negundo	Mallavarapu, G.R., Ramesh, S., Kaul P.N., Bhattacharya, A. K., Rao, B.R.R. (1994). Composition of the Essential Oil of the Leaves of Vitex negundo, Planta Medica. 60, 583-584. doi: 10.1055/s-2006-959580
Vitex obovata ssp. obovata	Nyiligira, E., Viljoen A.M., Baser, K.H.C., Ozek, T., Van Vuuren S.F., Houghton P.J. (2004). Essential oil composition and in vitro antimicrobial and anti-inflammatory activity of South African Vitex species. S Afr J Bot 70, 611–617. doi: 10.1016/S0254-6299(15)30199-X
Vitex obovata ssp. wilmsii	Nyiligira, E., Viljoen A.M., Baser, K.H.C., Ozek, T., Van Vuuren S.F., Houghton P.J. (2004). Essential oil composition and in vitro antimicrobial and anti-inflammatory activity of South African Vitex species. S Afr J Bot 70, 611–617. doi: 10.1016/S0254-6299(15)30199-X
Vitex pooara	Nyiligira, E., Viljoen A.M., Baser, K.H.C., Ozek, T., Van Vuuren S.F., Houghton P.J. (2004). Essential oil composition and in vitro antimicrobial and anti-inflammatory activity of South African Vitex species. S Afr J Bot 70, 611–617. doi: 10.1016/S0254-6299(15)30199-X
Vitex pseudo negundo	Hadj Mohammadi, M.R., Afif, A.A., Rezaee, M.B. (2006). Chemical composition of leaf, flower and fruit oils of Vitex pseudo-negundo (Hausskn.) Hand.-Mzt. from Iran, J. Essen. Oil Res. 18, 308-309. doi: 10.1080/10412905.2006.9699098
Vitex quinata	Dai, D.N., Thang, T.D., Ogunwande, I.A., Lawal, O.A. (2016). Study on essential oils from the leaves of two Vietnamese plants: Jasminum subtriplinerve C.L. Blume and Vitex quinata (Lour) F.N. Williams. Nat Prod Res. 2016;30(7):860-4. doi: 10.1080/14786419.2015.1071364
Vitex rehmannii	Nyiligira, E., Viljoen A.M., Baser, K.H.C., Ozek, T., Van Vuuren S.F., Houghton P.J. (2004). Essential oil composition and in vitro antimicrobial and anti-inflammatory activity of South African Vitex species. S Afr J Bot 70, 611–617. doi: 10.1016/S0254-6299(15)30199-X
Vitex rufescens	The present work
Vitex ruvularis	Cabral, C., Gonçalves, M.J. Cavaleiro, C., Sales, F., Boyom, F., Salgueiro, L. (2009). Composition and anti-fungal activity of the essential oil from Cameroonian Vitex rivularis Gurke. Nat. Prod. Res. 10, 1478–1484. doi: 10.1080/14786410802390106
Vitex simplicifolia	A.M. Ouoba, J. Koudou, N. Some, I. P. Guissou, G. Figueredo, J.C. Chalchat. (2009). Volatile Components of the Leaves of Vitex simplicifolia Oliv. Asian J. of Chem., 21, 3304-3306
Vitex zeyheri	Nyiligira, E., Viljoen A.M., Baser, K.H.C., Ozek, T., Van Vuuren S.F., Houghton P.J. (2004). Essential oil composition and in vitro antimicrobial and anti-inflammatory activity of South African Vitex species. S Afr J Bot 70, 611–617. doi: 10.1016/S0254-6299(15)30199-X
